# Supplementary material for: Small Neotropical primates promote the natural regeneration of anthropogenically disturbed areas
Source: Sci Rep. 2019 Jul 25;9:10356. doi: 10.1038/s41598-019-46683-x (PMC6658533; doi:10.1038/s41598-019-46683-x)
Supplement: Supplementary file 2 — Supplementary Dataset [file 41598_2019_46683_MOESM2_ESM.xlsx]

## Sheet: Tabelle1
Supplementary Dataset: Study periods and % of time spent in secondary forest
Year	Month	% of time in secondary forest
1994	Feb	0
1994	Mar	0
1994	Apr	0
1994	May	0
1994	Jun	0
1994	Jul	0
1994	Aug	0
1994	Sep	0
1994	Oct	0
1994	Nov	0
1994	Dec	0
1995	Jan	0
1995	Feb	0
1995	Mar	0
1995	Apr	0
1995	May	0
1995	Jun	0
1995	Jul	0
1995	Aug	0
1995	Sep	0
1995	Oct	0
1995	Nov	0
1997	Mar	0
1997	Apr	0
1997	May	0
1997	Jun	0
1997	Jul	0
1997	Aug	0
1997	Sep	0
1997	Oct	0
1997	Nov	0
1997	Dec	0
1998	Jan	0
1998	Feb	0
1998	Mar	0
1998	Apr	0
1998	May	0
1998	Jun	0
1998	Jul	0
1998	Aug	0
1998	Sep	0
1998	Oct	0
1998	Nov	0
1998	Dec	0
2000	Jan	0
2000	Feb	0
2000	Mar	0
2000	Apr	0
2000	May	0
2000	Jun	0
2000	Jul	0.7
2000	Aug	0.7
2000	Sep	0.9
2000	Oct	0.7
2000	Nov	0
2000	Dec	0
2002	Oct	0.91
2002	Nov	2.165
2002	Dec	0
2003	Jan	0.915
2003	Feb	0
2003	Mar	0
2003	May	1.22
2003	Jun	0
2003	Jul	0.575
2004	Jul	3.9
2004	Aug	0
2005	Sep	19.1
2005	Oct	6.925
2005	Nov	1.875
2005	Dec	0
2006	Jan	0.18
2006	Feb	0.76
2006	Apr	2.4
2006	May	4.7
2006	Jun	17.11
2006	Jul	13.52
2006	Aug	22.695
2006	Sep	10.455
2006	Oct	13.82
2006	Nov	17.945
2006	Dec	7.6
2007	Mar	1.585
2007	Apr	8.56
2007	May	3.385
2007	Jun	1.71
2007	Jul	6.545
2007	Aug	7.925
2007	Sep	4.5
2007	Oct	16.3
2007	Nov	12.8
2007	Dec	5.355
2008	Jan	1.635
2008	Feb	7.49
2008	Mar	6.945
2008	Apr	4.345
2008	May	2.22
2009	Mar	1.37615
2009	Apr	1.45455
2009	May	2.06612
2009	Jun	3.24324
2011	Mar	0
2011	Apr	5.26316
2011	May	6.15385
2011	Jun	15.0538
2012	May	6.12245
2012	Jun	18.0645
2012	Jul	28.0822
2012	Aug	0
2012	Sep	4.71698
2012	Oct	16.3265
2012	Nov	11.7647
2013	Jan	3.40909
2013	Feb	14.8515
2013	Mar	16.0584
2013	Apr	15.7576
2013	May	5.4878
2013	Jun	9.18919
2013	Jul	0
2014	Nov	4.06504
2015	Sep	13.4
2015	Oct	2.6
2016	Oct	15.7
2016	Nov	15.1
